# Supplementary material for: Efficacy and Safety of Broncho Muco Cleaner Balloon Dilation Therapy in Chronic Bronchitis-Predominant COPD: A Prospective Interventional Study
Source: J Clin Med. 2026 Jul 17;15(14):5607. doi: 10.3390/jcm15145607 (PMC13412491; doi:10.3390/jcm15145607)
Supplement: Supplementary file 1 [file jcm-15-05607-s001.zip]

Archive with 1 entries (1 files):
- jcm-4322623-supplementary.pdf
